# Supplementary material for: Homologous high-throughput expression and purification of highly conserved E coli proteins
Source: Microb Cell Fact. 2007 Jun 6;6:18. doi: 10.1186/1475-2859-6-18 (PMC1914363; doi:10.1186/1475-2859-6-18)
Supplement: Additional File 1 — Summary Of Results. The table summarizes results of cloning of E. coli genes into pQTEV2, expression and yield in small-scale purification, Gateway recombination cloning, small-scale purification, large-scale purification with a minimum of 500 μg (bolt letters), analysis of codon usage (CAI), number of rare codons, and prediction of transmembrane helices. [file 1475-2859-6-18-S1.xls]

## Sheet: Tabelle1
No	GenBank accession	Protein	Cloning	Expression	Yield	Yield after Gateway	500 µg	CAI	Rare Codons						Transmembrane Helices
		LUCA							AGG	AGA	CGA	CTA	ATA	CCC
1	NP_417632	putative regulator	+	3	3		yes	0.368	2	0	2	1	1	1
2	NP_414613	isopropylmalate isomerase subunit	+	3	3		yes	0.581	0	0	1	0	0	1
3	NP_417401	phosphoglycerate kinase	+	3	3		yes	0.763	0	0	0	0	0	0
4	NP_417410	transketolase 1 isozyme	+	3	3		yes	0.777
5	NP_417412	agmatinase	+	3	3		yes	0.657
6	NP_417429	putative ribosomal protein	+	3	3		yes	0.562	0	0	0	0	0	1
7	NP_417536	putative O-sialoglycoprotein endopeptidase	+	2	3		yes	0.549	0	0	1	2	0	0
8	NP_417640	argininosuccinate synthetase	+	3	3		yes	0.637	0	0	1	0	0	0
9	NP_417722	acetyl CoA carboxylase	+	3	3		yes	0.684	0	0	0	1	0	0
10	NP_417771	50S ribosomal subunit protein L29	+	3	3		yes	0.428	0	0	0	0	0	0
11	NP_417843	tryptophan tRNA synthetase	+	3	3		yes	0.623	0	0	0	1	0	2
12	NP_417845	D-ribulose-5-phosphate 3-epimerase	+	3	3		yes	0.551
13	NP_418099	orotate phosphoribosyltransferase	+	3	3		yes	0.511	0	0	0	0	0	1
14	NP_418185	L-glutamine:D-fructose-6-phosphate aminotransferase	+	3	3		yes	0.671	0	0	0	4	0	0
15	NP_418222	ketol-acid reductoisomerase	+	3	3		yes	0.706	0	0	0	0	0	1
16	NP_418249	porphobilinogen deaminase; hydroxymethylbilane synthase	+	3	3		yes	0.449	0	1	0	2	1	1
17	NP_418306	glutamine synthetase	+	3	3		yes	0.738
18	NP_418354	triosephosphate isomerase	+	3	3		yes	0.754	0	0	1	0	0	0
19	NP_418375	aspartokinase II; homoserine dehydrogenase II	+	3	3		yes	0.574
20	NP_418393	N-acetyl-gamma-glutamylphosphate reductase	+	3	3		yes	0.498
21	NP_418395	argininosuccinate lyase	+	3	3		yes	0.578	1	0	0	1	0	0
22	NP_418410	50S ribosomal subunit protein L11	+	1	3		yes	0.8	0	0	0	2	0	0
23	NP_418433	phosphoribosylglycinamide synthetase; GAR synthetase	+	3	3		yes	0.647
24	NP_418449	glucosephosphate isomerase	+	3	3		yes	0.697
25	NP_418598	adenylosuccinate synthetase	+	3	3		yes	0.725
26	NP_418666	aspartate carbamoyltransferase, catalytic subunit	+	3	3		yes	0.574
27	NP_418679	valine tRNA synthetase	+	3	3		yes	0.752
28	NP_418799	thymidine phosphorylase	+	3	3		yes	0.67
29	NP_418805	3-phosphoserine phosphatase	+	3	3		yes	0.573
30	NP_417878	RNA phosphage cyclase	+	3	3		yes	0.419
31	NP_414903	5-aminolevulinate dehydratase; porphobilinogen synthase	+	3	3		yes	0.545
32	NP_415280	UDP-galactose-4-epimerase	+	3	3		yes	0.586
33	NP_415045	putative hydrolase	+	3	3		yes	0.715
34	NP_415056	phosphoribosylaminoimidazole carboxylase; AIR carboxylase, catalytic subunit	+	3	3		yes	0.596
35	NP_415698	putative isomerase	+	3	3		yes	0.485
36	NP_415860	predicted C32 tRNA thiolase	+	3	3		yes	0.518
37	NP_416191	pyruvate kinase I	+	3	3		yes	0.765
38	NP_416207	putative oxidoreductase	+	3	3		yes	0.459
39	NP_416314	putative tartrate dehydrogenase	+	3	3		yes	0.506
40	NP_416728	acetyl-CoA acetyltransferase	+	3	3		yes	0.446
41	NP_416822	putative PTS system enzyme IIA component	+	3	3		yes	0.593
42	NP_416902	xanthosine phosphorylase	+	3	3		yes	0.465
43	NP_417105	NAD kinase	+	3	3		yes	0.459
44	NP_417622	predicted intracellular protease	+	2	3		yes	0.49	0	0	0	1	0	1
45	NP_417654	octaprenyl diphosphate synthase	+	3	3		yes	0.543
46	NP_417827	uroporphyrinogen III methylase	+	3	3		yes	0.502
47	NP_417879	hypothetical conserved protein (uncharacterized)	+	3	3		yes	0.562
48	NP_418162	GTP-binding protein in thiophene and furan oxidation	+	3	3		yes	0.507
49	NP_418186	N-acetyl glucosamine-1-phosphate uridyltransferase	+	3	3		yes	0.609
50	NP_418220	threonine deaminase	+	3	3		yes	0.555
51	NP_418567	GroEL	+	3	3		yes	0.802
52	NP_418588	predicted carbohydrate kinase	+	3	3		yes	0.454
53	NP_415621	purine nucleoside phosphoramidase	+	3	3		yes	0.497
54	NP_415783	hypothetical conserved protein (putative translation factor)	+	2	3		yes	0.514	0	0	0	1	0	0
55	NP_414544	homoserine kinase	+	3	3		yes	0.499
56	NP_414573	carbamoyl-phosphate synthetase	+	3	3		yes	0.531
57	NP_414614	3-isopropylmalate isomerase (dehydratase) subunit	+	3	3		yes	0.622
58	NP_414616	2-isopropylmalate synthase	+	2	3		yes	0.574	0	0	1	0	2	2
59	NP_414663	spermidine synthase = putrescine aminopropyltransferase	+	2	3		yes	0.58	0	0	1	3	0	2
60	NP_414696	glutamate-1-semialdehyde aminotransferase	+	3	3		yes	0.592
61	NP_414710	methionine aminopeptidase	+	3	3		yes	0.611
62	NP_415007	Adk	+	3	3		yes	0.665
63	NP_415138	alkyl hydroperoxide reductase C22 subunit	+	3	3		yes	0.738
64	NP_415175	leucine tRNA synthetase	+	2	3		yes	0.718	0	0	1	1	1	2
65	NP_415295	7,8-diaminopelargonic acid synthetase	+	3	3		yes	0.535
66	NP_415296	BioB	+	3	3		yes	0.512
67	NP_415303	molybdopterin biosynthesis protein B	+	3	3		yes	0.526
68	NP_415348	MoeA	+	3	3		yes	0.511
69	NP_415408	thioredoxin reductase	+	2	3		yes	0.593	0	0	0	0	0	1
70	NP_415428	5-enolpyruvylshikimate-3-phosphate synthetase	+	2	3		yes	0.524	0	0	0	0	0	3
71	NP_415616	thymidylate kinase	+	3	3		yes	0.515
72	NP_415776	tryptophan synthase alpha	+	3	3		yes	0.509
73	NP_415778	N-(5-phosphoribosyl)anthranilate isomerase and indole-3-glycerolphosphate synthetase	+	3	3		yes	0.493
74	NP_415780	anthranilate synthase component I	+	3	3		yes	0.516
75	NP_415797	orotidine-5'-phosphate decarboxylase	+	2	3		yes	0.494	0	0	0	0	0	1
76	NP_416010	glutamate decarboxylase isozyme	+	3	3		yes	0.625
77	NP_416154	tyrosine tRNA synthetase	+	3	3		yes	0.624
78	NP_416208	3-dehydroquinate dehydratase	+	3	3		yes	0.522
79	NP_416293	glyceraldehyde-3-phosphate dehydrogenase A	+	3	3		yes	0.799
80	NP_416349	putative nucleolar proteins	+	3	3		yes	0.454
81	NP_416363	phosphoribosylglycinamide formyltransferase 2	+	1	3		yes	0.469	0	0	0	2	0	3
82	NP_416523	ATP phosphoribosyltransferase	+	3	3		yes	0.577
83	NP_416524	L-histidinal:NAD+ oxidoreductase; L-histidinol:NAD+ oxidoreductase	+	3	3		yes	0.566
84	NP_416602	predicted hydrolase	+	3	3		yes	0.503
85	NP_416971	phosphoribosylaminoimidazole-succinocarboxamide synthetase; SAICAR synthetase	+	3	3		yes	0.642
86	NP_416973	dihydrodipicolinate synthase	+	3	3		yes	0.499
87	NP_416994	phosphoribosylaminoimidazole synthetase; AIR synthetase	+	3	3		yes	0.573
88	NP_417009	histidine tRNA synthetase	+	3	3		yes	0.544
89	NP_417046	serine hydroxymethyltransferase	+	3	3		yes	0.75
90	NP_417223	L-isoaspartate protein carboxylmethyltransferase type II	+	2	3		yes	0.405	0	1	1	1	1	1
91	NP_417242	3'-phosphoadenosine 5'-phosphosulfate reductase	+	3	3		yes	0.5
92	NP_417259	enolase	+	3	3		yes	0.843
93	NP_417388	D-3-phosphoglycerate dehydrogenase	+	1	3		yes	0.59	0	0	1	3	0	1
94	NP_416529	imidazole glycerol phosphate synthase holoenzyme	+	3	3		yes	0.588
95	NP_417225	putative hydrogenase subunit	+	3	3		yes	0.48
96	NP_418273	tetrahydropteroyltriglutamate methyltransferase	+	3	3		yes	0.583
97	NP_416771	binuclear zinc phosphodiesterase	+	3	3		yes	0.425
98	NP_414585	flavoprotein	+	3	3		yes	0.521
99	NP_415798	hypothetical conserved protein (putative translation factor)	+	2	3		yes	0.424	0	0	0	1	0	1
100	NP_417703	malate dehydrogenase	+	3	2		yes	0.679
101	NP_418381	putative transaldolase	+	2	2		yes	0.455	0	0	0	0	4	2
102	NP_417637	protein chain initiation factor IF-2	+	2	2		yes	0.735	0	0	1	0	0	0
103	NP_417764	50S ribosomal subunit protein L6	+	1	2		yes	0.722	0	0	0	0	0	0
104	NP_417765	30S ribosomal subunit protein S8	+	3	2		yes	0.742
105	NP_417799	GTP-binding protein chain elongation factor EF-G	+	2	2		yes	0.78
106	NP_418127	acetolactate synthase I large subunit	+	2	2		yes	0.567	0	1	0	0	2	5
107	NP_418218	branched-chain amino-acid aminotransferase	+	3	2		yes	0.619
108	NP_416886	putative peptidase	+	1	2		yes	0.464	0	0	0	1	1	1
109	NP_414567	isoleucine tRNA synthetase	+	3	2		yes	0.691
110	NP_414593	S-adenosylmethionine-6-N',N'-adenosyl (rRNA) dimethyltransferase	+	2	2		yes	0.474
111	NP_414651	quinolinate phosphoribosyltransferase	+	2	2		yes	0.437
112	NP_414736	proline tRNA synthetase	+	3	2		yes	0.691
113	NP_414973	ATP-dependent protease La	+	3	2		yes	0.62
114	NP_415002	adenine phosphoribosyltransferase	+	3	2		yes	0.619
115	NP_415200	asparagine synthetase B	+	3	2		yes	0.631
116	NP_415206	glutamine tRNA synthetase	+	3	2		yes	0.691
117	NP_415256	succinyl-CoA synthetase beta subunit	+	2	2		yes	0.65
118	NP_415304	molybdopterin biosynthesis protein C	+	3	2		yes	0.528
119	NP_415413	serine tRNA synthetase	+	3	2		yes	0.636
120	NP_415488	predicted acylphosphatase	+	3	2		yes	0.345
121	NP_415649	adenylosuccinate lyase	+	3	2		yes	0.659
122	NP_415777	tryptophan synthase beta	+	3	2		yes	0.549
123	NP_415790	DNA topoisomerase type I omega protein	+	3	2		yes	0.599
124	NP_416228	phenylalanine tRNA synthetase beta-subunit	+	3	2		yes	0.654
125	NP_416229	phenylalanine tRNA synthetase alpha-subunit	+	3	2		yes	0.603
126	NP_416234	threonine tRNA synthetase	+	3	2		yes	0.614
127	NP_416278	selenophosphate synthase	+	3	2		yes	0.561
128	NP_416281	cytoplasmic L-asparaginase I	+	3	2		yes	0.488
129	NP_416380	aspartate tRNA synthetase	+	3	2		yes	0.718
130	NP_416390	arginine tRNA synthetase	+	3	2		yes	0.664
131	NP_416525	histidinol-phosphate aminotransferase	+	3	2		yes	0.509
132	NP_416617	methionine tRNA synthetase	+	3	2		yes	0.685
133	NP_416815	amidophosphoribosyltransferase; PRPP amidotransferase	+	3	2		yes	0.609
134	NP_416960	transketolase 2 isozyme	+	3	2		yes	0.529
135	NP_417002	GMP synthetase	+	3	2		yes	0.703
136	NP_417003	IMP dehydrogenase	+	3	2		yes	0.721
137	NP_417013	nucleoside diphosphate kinase	+	3	2		yes	0.683
138	NP_417052	phosphoribosylformyl-glycineamide synthetase; FGAM synthetase	+	3	2		yes	0.641
139	NP_417177	alanyl-tRNA synthetase	+	3	2		yes	0.645
140	NP_417179	RecA	+	3	2		yes	0.699
141	NP_417260	CTP synthetase	+	3	2		yes	0.631
142	NP_417389	ribosephosphate isomerase	+	3	2		yes	0.568
143	NP_416929	predicted acyltransferase with acyl-CoA N-acyltransferase domain	+	2	1	3	yes	0.457							0
144	NP_417355	putative proteoglycan	+	3	1	2	yes	0.502							0
145	NP_414620	acetolactate synthase III small subunit	+	3	1	3	yes	0.386							0
146	NP_417756	30S ribosomal subunit protein S11	+	3	1	2	yes	0.604							0
147	NP_417757	30S ribosomal subunit protein S13	+	3	1	3	yes	0.516							0
148	NP_417769	50S ribosomal subunit protein L14	+	3	1	3	yes	0.516							0
149	NP_417774	50S ribosomal subunit protein L22	+	3	1	3	yes	0.536							0
150	NP_417776	50S ribosomal subunit protein L2	+	3	1	3	yes	0.672							0
151	NP_417777	50S ribosomal subunit protein L23	+	3	1	2	yes	0.529							0
152	NP_417801	30S ribosomal subunit protein S12	+	3	1	2	yes	0.651							0
153	NP_418404	biotin-[acetyl-CoA carboxylase] holoenzyme synthetase and biotin operon repressor	+	2	1	3	yes	0.399							0
154	NP_418411	50S ribosomal subunit protein L1	+	3	1	3	yes	0.729							0
155	NP_416372	putative ATP-binding component of a transport system	+	3	1	3	yes	0.389							0
156	NP_417101	FFh	+	3	1	2	yes	0.597							0
157	NP_414543	aspartokinase I; homoserine dehydrogenase I	+	2	1	3	yes	0.503							0
158	NP_416150	endonuclease III	+	2	1	2	yes	0.447							0
159	NP_418415	RNA polymerase beta prime subunit	+	2	1	2	yes	0.783							0
160	NP_417679	glutamate synthase large subunit	+	2	1	1	yes	0.629							0
161	NP_418219	dihydroxyacid dehydratase	+	1	1	3	yes	0.61	0	0	1	0	1	1	0
162	NP_417634	30S ribosomal subunit protein S15	+	3	2		no	0.62
163	NP_417645	HflB	+	1	2		no	0.66	0	0	0	2	1	2	2
164	NP_417646	cell division protein	+	3	3		no	0.438
165	NP_417698	50S ribosomal subunit protein L13	+	3	3		no	0.703
166	NP_417755	30S ribosomal subunit protein S4	+	3	2		no	0.593
167	NP_417762	30S ribosomal subunit protein S5	+	2	2		no	0.713
168	NP_417770	30S ribosomal subunit protein S17	+	3	3		no	0.639
169	NP_417773	30S ribosomal subunit protein S3	+	2	2		no	0.77
170	NP_417775	30S ribosomal subunit protein S19	+	3	3		no	0.409
171	NP_417780	30S ribosomal subunit protein S10	+	3	2		no	0.544
172	NP_417800	30S ribosomal subunit protein S7	+	2	2		no	0.595
173	NP_415618	predicted metallodependent hydrolase	+	3	3		no	0.506
174	NP_416793	putative aminotransferase	+	3	2		no	0.551
175	NP_416821	pseudouridylate synthase I	+	3	3		no	0.436
176	NP_417295	N-acetylglutamate synthase; amino acid acetyltransferase	+	3	3		no	0.494
177	NP_418188	membrane-bound ATP synthase, F1 sector, beta-subunit	+	2	2		no	0.719
178	NP_418480	hypothetical conserved protein (uncharacterized)	+	2	2		no	0.444
179	NP_418723	putative nucleoside triphosphatase	+	3	2		no	0.437
180	NP_414711	30S ribosomal subunit protein S2	+	3	3		no	0.695
181	NP_414725	RNAse HII	+	3	3		no	0.555
182	NP_415251	succinate dehydrogenase flavoprotein subunit	+	2	2		no	0.697
183	NP_415257	succinyl-CoA synthetase alpha subunit	+	2	2		no	0.692
184	NP_415693	cell division inhibitor	+	2	2		no	0.488
185	NP_415725	phosphoribosylpyrophosphate synthetase	+	3	2		no	0.663
186	NP_416530	phosphoribosyl-amp cyclohydrolase; phosphoribosyl-ATP pyrophosphatase	+	3	2		no	0.514
187	NP_416532	UDP-glucose 6-dehydrogenase	+	3	3		no	0.458
188	NP_416832	chorismate synthase	+	3	2		no	0.577
189	NP_417071	ATP-dependent RNA helicase	+	3	2		no	0.59
190	NP_417090	chorismate mutase-P	+	3	2		no	0.468
191	NP_417091	chorismate mutase-T	+	3	3		no	0.486
192	NP_417779	50S ribosomal subunit protein L3	+	3	2		no	0.667
193	NP_415315	YbhF	+	3	3		no	0.491
194	NP_416652	putative oxidoreductase	+	3	2		no	0.501
195	NP_418414	RNA polymerase beta subunit	+	3	2		no	0.735
196	NP_415194	isopentenyl-adenosine A37 tRNA methylthiolase	+	3	2		no	0.611
197	NP_417631	inducible ATP-independent RNA helicase	+	3	1	2	no	0.717							0
198	NP_417767	50S ribosomal subunit protein L5	+	3	0	2	no	0.613							0
199	NP_417818	acetylornithine delta-aminotransferase	+	3	0	1	no	0.55							0
200	NP_414886	4-hydroxy-2-ketovalerate aldolase	+	3	1	2	no	0.549							0
201	NP_416451	flagellum-specific ATP synthase	+	3	1	2	no	0.5							0
202	NP_418500	part of formate-dependent nitrite reductase complex	+	3	1	2	no	0.45							1
203	NP_414876	thiogalactoside acetyltransferase	+	1	1	2	no	0.373	0	5	0	1	4	1	0
204	NP_415779	anthranilate synthase component II; glutamine amidotransferase and phosphoribosylanthranilate transferase	+	3	1	2	no	0.541							0
205	NP_415851	O-6-alkylguanine-DNA/cysteine-protein methyltransferase	+	2	0	1	no	0.363							0
206	NP_417241	conserved protein, member of DEAD box family (predicted helicase)	+	3	1	2	no	0.335							0
207	NP_414574	carbamoyl-phosphate synthase large subunit	+	3	1	1	no	0.723							0
208	NP_415434	ATP-binding transport protein	+	1	0	0		0.576	0	0	3	0	0	0	5
209	NP_418663	Mg2+ transport ATPase, P-type 1	+	2	0	0		0.496							7
210	NP_415541	predicted glycosyl transferase	+	0				0.429	2	1	4	1	6	5	5
211	NP_414629	phospho-N-acetylmuramoyl-pentapeptide transferase	+	0				0.556	0	0	1	1	2	1	10
212	NP_416757	putative sugar transferase	+	0				0.448	2	0	0	2	0	3	2
213	NP_417663	predicted calcium/sodium:proton antiporter	+	0				0.368	0	1	1	2	4	3	9
214	NP_417950	low-affinity phosphate transport	+	0				0.542	0	0	0	1	0	0	10
215	NP_418565	putative transport	+	0				0.412	0	0	3	4	2	4	11
216	NP_415926	predicted inner membrane protein	+	0				0.334	1	0	0	1	5	2	5
217	NP_414985	putative ammonium transporter	+	0				0.524	0	0	2	0	4	1	12
218	NP_415766	putative potassium channel protein	+	0				0.369	0	0	3	1	4	2	7
219	NP_415946	TehA	+	0				0.405	0	1	1	2	3	1	8
220	NP_416109	putative chloride channel	+	0				0.382	0	0	1	6	2	4	10
221	NP_417759	putative ATPase subunit of translocase	+	0				0.526	0	1	3	0	1	0	10
222	NP_416170	Lhr	-
223	NP_418675	Ornithine carbamoyltransferase-1	-
		ECHH
224	NP_414890	alcohol dehydrogenase class III; formaldehyde dehydrogenase glutathione-dependent	+	3	3		yes	0.6
225	NP_414555	chaperone Hsp70	+	3	3		yes	0.771
226	NP_414646	GMP reductase	+	3	3		yes	0.599
227	NP_414846	NAD+-dependent betaine aldehyde dehydrogenase	+	3	3		yes	0.621
228	NP_415006	chaperone Hsp90; heat shock protein C 62.5	+	3	3		yes	0.724
229	NP_415427	3-phosphoserine aminotransferase	+	3	3		yes	0.561
230	NP_415792	aconitate hydrase 1	+	3	3		yes	0.485
231	NP_415816	aldehyde dehydrogenase	+	3	3		yes	0.553
232	NP_415996	NAD-linked malate dehydrogenase	+	3	3		yes	0.551
233	NP_416128	fumarase C; fumarate hydratase class II isozyme	+	3	3		yes	0.506
234	NP_416134	beta-D-glucuronidase	+	3	3		yes	0.561
235	NP_416533	gluconate-6-phosphate dehydrogenase, decarboxylating	+	3	3		yes	0.657
236	NP_416557	GDP-D-mannose dehydratase	+	3	3		yes	0.68
237	NP_416874	predicted oxalyl-CoA decarboxylase	+	3	3		yes	0.446
238	NP_416959	transaldolase A	+	3	3		yes	0.494
239	NP_417021	HscA	+	3	3		yes	0.61
240	NP_417064	GTP-binding elongation factor	+	3	3		yes	0.643
241	NP_417147	succinate-semialdehyde dehydrogenase, NADP-dependent activity	+	3	3		yes	0.625
242	NP_417379	glycine decarboxylase	+	3	3		yes	0.66
243	NP_417392	methylmalonyl-CoA mutase	+	3	3		yes	0.574
244	NP_417417	methionine adenosyltransferase 1	+	3	3		yes	0.71
245	NP_417957	glutathione oxidoreductase	+	3	3		yes	0.631
246	NP_418074	2-amino-3-ketobutyrate CoA ligase; glycine acetyltransferase	+	3	3		yes	0.641
247	NP_418190	membrane-bound ATP synthase, F1 sector, alpha-subunit	+	3	3		yes	0.728
248	NP_418197	glucose-inhibited division	+	3	3		yes	0.582
249	NP_418361	glycerol kinase	+	3	3		yes	0.619
250	NP_418553	lysine tRNA synthetase	+	3	3		yes	0.561
251	NP_417876	maltodextrin phosphorylase	+	3	3		yes	0.636
252	NP_418407	protein chain elongation factor EF-Tu	+	3	3		yes	0.778
253	NP_417025	putative aminotransferase	+	3	3		yes	0.717
254	NP_417633	polynucleotide phosphorylase	+	3	3		yes	0.763
255	NP_414658	lipoamide dehydrogenase (NADH)	+	3	3		yes	0.728
256	NP_418045	aldehyde dehydrogenase B	+	3	3		yes	0.534
257	NP_418578	FrdA	+	2	2		yes	0.676
258	NP_415017	putative ATPase	+	2	1	3	yes	0.557							8
259	NP_416843	fused enoyl-CoA hydratase and epimerase and isomerase/3-hydroxyacyl-CoA dehydrogenase	+	3	1	2	yes	0.454							0
260	NP_415903	phenylacetaldehyde dehydrogenase	+	2	2		no	0.421
261	NP_414845	choline dehydrogenase	+	3	2		no	0.556
262	NP_414869	putative propionyl-CoA synthetase	+	1	2		no	0.525	1	0	3	0	1	3
263	NP_417298	protease III	+	3	3		no	0.503
264	NP_417321	putative acyltransferase	+	3	2		no	0.445
265	NP_417811	putative ATP-binding component of a transport system	+	3	3		no	0.565
266	NP_418288	4-enzyme protein: 3-hydroxyacyl-CoA dehydrogenase; 3-hydroxybutyryl-CoA epimerase	+	3	3		no	0.653
267	NP_415931	helicase, ATP-dependent	+	3	2		no	0.544
268	NP_416246	catalase; hydroperoxidase HPII(III)	+	3	2		no	0.536
269	NP_416119	pyridine nucleotide transhydrogenase beta subunit	+	0				0.592	0	0	0	0	1	0	9
270	NP_416120	pyridine nucleotide transhydrogenase alpha subunit	+	0				0.53	0	1	1	2	2	0	5
271	NP_415254	alpha-ketoglutarate decarboxylase	-
